# Supplementary material for: MicroRNA-Mediated Post-Transcriptional Regulation of Cytochrome P450s
Source: Genes (Basel). 2026 Jun 16;17(6):698. doi: 10.3390/genes17060698 (PMC13299453; doi:10.3390/genes17060698)
Supplement: Supplementary file 1 [file genes-17-00698-s001.zip]

Archive with 1 entries (1 files):
- genes-4335185-supplementary.pdf
